# Supplementary material for: An efficient protocol for the purification and labeling of entire yeast septin rods from E.coli for quantitative in vitro experimentation
Source: BMC Biotechnol. 2013 Jul 26;13:60. doi: 10.1186/1472-6750-13-60 (PMC3765318; doi:10.1186/1472-6750-13-60)
Supplement: Additional file 1 — List of PCR primers used in this study. [file 1472-6750-13-60-S1.xlsx]

## Sheet: Blatt1
Primer	Sequence 5' > 3'
Flag-Cdc3_PscI_for	GCAAACATGTTGGATTACAAGGATAGTTTAAAGGAGGAACAAGTGT
Cdc3_SalI_rv	GCAAGTCGACCTAACGTAAAAATCCCTTCTTC
Cdc10_KpnI_for	GCAAGGTACCATGGATCCTCTCAGCTCAG
Cdc10_XhoI_rv	GCAACTCGAGACGTTGAATGGCGTTGCTAG
Cdc11_BglII_for	GCAAAGATCTCATGTCCGGAATAATTGACGC
Cdc11_XhoI_rv	GCAACTCGAGTTCTTCCTGTTTGATTTTCGC
Cdc12_EcoRI_for	GCAAGAATTCGATGAGTGCTGCCACTGCG
Cdc12_SalI_rv	GCAAGTCGACTCATTTTAAATGGGATTTTTTTAC
SNAP_XhoI_for	GCAACTCGAGATGGACAAGGATTGTGAAATG
SNAP_PacI_rv	GCAATTAATTAAGATCTTCCCAAGCCTG
Bni5_NcoI_for	CGCCATGGAGATGGGCTTGGACCAG
Bni5_XhoI_rv	CTGCCTCGAGCCTTTAGTTCCAATCCAAAATTGG
The construction of 6his Bni5 is described in:
Schneider C, Renz C, Grois J, Gronemeyer T, Johnsson N.
Septin rings act as template for myosin higher-order structures and inhibit redundant polarity establishment.
J Cell Sci (2013); in press
